# Supplementary material for: The Antecedents and Consequences of Workaholism: Findings From the Modern Japanese Labor Market
Source: Front Psychol. 2022 Mar 15;13:812821. doi: 10.3389/fpsyg.2022.812821 (PMC8964490; doi:10.3389/fpsyg.2022.812821)
Supplement: Supplementary file 1 [file Data_Sheet_1.xlsx]

## Sheet: Appendix
	Means	SDs	Competitive work environment	Workaholism	Subjective unhealthiness	Cognitive distortion	Age	Gender (1=male; 2=female)	Marital status (1=married; 2=single)	Education	Annual household income	Company size	Position	Arts, hobbies, and sports activities	Activities to keep one's own family in good condition	Eating with the family	Talking with my family for more than 30 minutes	Going somewhere with family	Eating breakfast	Securing enough sleep time	Drinking	Smoking	Authoritarianism/avoidance of responsibility	Free and open-mindedness	Long-term and big-picture orientation	Flexibility, creativity and originality	Prudence and meticulousness	Respect for the individual	Recognition of strengths	Resilience (optimism)	Resilience (control)	Resilience (sociability)	Resilience (action)	Meaningfulness of work	Psychological safety
Competitive work environment	2.85632	0.746412	1
Workaholism	2.01362	0.69353	.253**	1
Subjective unhealthiness	1.56517	0.447647	.137**	.309**	1
Cognitive distortion	2.65976	0.616877	.271**	.232**	.261**	1
Age	46.0008	13.6561	-.029**	-.112**	-.081**	-.117**	1
Gender (1=male; 2=female)	1.4894	0.499913	-.052**	0.0116984	0.0195312	-.031**	-.084**	1
Marital status (1=married; 2=single)	1.48158	0.499686	0.000997543	-0.012741	.055**	.030**	-.325**	.114**	1
Education	3.63709	1.78125	.035**	.021*	-.028**	0.0060037	-.096**	-.048**	-.029**	1
Annual household income	920.135	15304.8	.021*	0.00902711	-0.0134835	-0.00584614	0.0119378	0.0101737	-0.00979178	0.0123892	1
Company size	6.29508	3.66237	.105**	.084**	0.0188251	.031**	-.180**	-.052**	-3.82832e-05	.181**	-0.00762841	1
Position	6.57277	2.50881	-0.0118961	0.00629282	0.0133672	.024*	-.328**	.271**	.168**	-.066**	-0.0127033	.292**	1
Arts, hobbies, and sports activities	3.03726	1.92196	.022*	.039**	-.023*	.031**	.053**	-0.0130875	-.031**	.109**	-0.00838303	0.0173022	-.090**	1
Activities to keep family in good condition	3.2607	2.19949	0.0152321	.074**	-.021*	-0.00309809	.122**	.112**	-.296**	.059**	-0.0096535	-0.00313629	-.067**	.366**	1
Eating with family	5.00535	2.31911	0.0114056	0.0103971	-.062**	.063**	.138**	.070**	-.427**	-.022*	0.00192567	-.050**	-.048**	.145**	.442**	1
Talking with family for more than 30 minutes	4.78911	2.28357	0.0143485	.031**	-.055**	.062**	.121**	.116**	-.407**	-0.0135029	0.00479732	-.046**	-.062**	.163**	.467**	.844**	1
Going somewhere with family	3.70296	1.85686	.041**	.080**	0.00269214	.101**	.067**	.103**	-.420**	.023*	0.0104299	-0.0108132	-.059**	.165**	.438**	.703**	.755**	1
Eating breakfast	5.67096	2.12514	0.012891	-.021*	-.077**	.044**	.184**	.087**	-.115**	.025*	-0.0125741	0.00497765	-0.0136856	.199**	.222**	.413**	.374**	.295**	1
Securing enough sleep time	4.86435	1.9107	-.022*	-.094**	-.199**	.028**	.154**	.044**	-.092**	-0.0020055	-0.0125109	-.068**	-.065**	.210**	.209**	.349**	.366**	.315**	.402**	1
Drinking	3.60776	2.27656	.049**	0.0104033	-.022*	.052**	.154**	-.182**	-.130**	.038**	.025*	-0.00551172	-.160**	.150**	.106**	.132**	.131**	.127**	.127**	.197**	1
Smoking	2.43526	2.43728	.055**	.054**	.037**	.056**	.042**	-.172**	-.037**	-.075**	0.00659946	-.020*	-.097**	.025*	0.0117029	0.00333927	0.0159208	0.0179262	-.072**	.035**	.228**	1
Authoritarianism/avoidance of responsibility	3.16691	0.768504	.353**	.226**	.113**	.233**	-.066**	.093**	0.0162731	0.0180852	0.00504269	.136**	.177**	.061**	.091**	.079**	.069**	.057**	.110**	.054**	0.013674	-0.0139502	1
Free and open-mindedness	2.96422	0.791944	.084**	.056**	-.045**	.060**	.059**	0.0194515	-.088**	.030**	.021*	-0.0158666	-.078**	.105**	.125**	.111**	.130**	.132**	.077**	.155**	.072**	.037**	0.00925041	1
Long-term and big-picture orientation	2.92222	0.712525	.232**	.131**	-0.00207243	.121**	.037**	.029**	-.067**	0.0113081	0.014744	-0.0172383	-.072**	.085**	.117**	.111**	.134**	.137**	.068**	.129**	.071**	.031**	.107**	.653**	1
Flexibility, creativity and originality	2.87591	0.7518	.324**	.149**	0.0158241	.131**	.039**	-.029**	-.087**	.046**	0.0153393	0.00690749	-.127**	.090**	.093**	.093**	.119**	.138**	.065**	.108**	.087**	.048**	.047**	.583**	.680**	1
Prudence and meticulousness	2.84726	0.659856	.422**	.171**	.043**	.182**	0.0136112	-.026*	-.058**	.035**	.028**	0.00857124	-.072**	.069**	.062**	.074**	.089**	.115**	.050**	.075**	.069**	.045**	.172**	.466**	.536**	.609**	1
Respect for the individual	2.86349	0.715983	.222**	.097**	-.030**	.087**	.081**	-0.00246185	-.108**	.023*	.026**	-0.00583424	-.104**	.095**	.120**	.116**	.134**	.147**	.074**	.143**	.079**	.037**	-0.0028712	.720**	.696**	.676**	.558**	1
Recognition of strengths	2.96372	0.775449	.115**	.109**	-.036**	.237**	.172**	-0.0100866	-.121**	.039**	0.0117666	-0.00513708	-.140**	.243**	.237**	.175**	.215**	.218**	.176**	.244**	.172**	.106**	.039**	.292**	.304**	.313**	.246**	.320**	1
Resilience (optimism)	3.18759	0.813822	.043**	.053**	-.109**	.108**	.150**	.062**	-.122**	0.00360652	0.0182781	-0.00464501	-.090**	.227**	.250**	.205**	.235**	.214**	.210**	.288**	.160**	.082**	.090**	.271**	.248**	.223**	.198**	.261**	.624**	1
Resilience (control)	2.95602	0.769826	.078**	.110**	-.130**	.152**	.159**	-0.0102164	-.125**	0.00687481	-0.00630886	0.00673342	-.097**	.209**	.213**	.166**	.199**	.197**	.172**	.225**	.160**	.098**	.036**	.249**	.255**	.246**	.215**	.291**	.604**	.628**	1
Resilience (sociability)	2.66571	0.900963	.099**	.093**	-0.0158244	.194**	.097**	0.00218657	-.127**	.024*	-0.00468415	-0.0096262	-.123**	.143**	.150**	.136**	.190**	.213**	.074**	.143**	.152**	.124**	-.027**	.249**	.254**	.273**	.241**	.293**	.584**	.484**	.521**	1
Resilience (action)	3.20032	0.804104	.095**	.154**	-.052**	.211**	.169**	.056**	-.124**	.042**	0.00638463	-0.00789904	-.100**	.229**	.269**	.208**	.249**	.226**	.225**	.263**	.139**	.045**	.111**	.234**	.259**	.245**	.196**	.254**	.649**	.603**	.656**	.445**	1
Work meaningfulness	3.88585	1.04344	.086**	.135**	-.070**	.034**	.175**	-.021*	-.138**	.067**	0.019548	-.038**	-.192**	.179**	.208**	.138**	.175**	.170**	.112**	.184**	.137**	.052**	-.042**	.433**	.431**	.444**	.316**	.504**	.509**	.407**	.410**	.393**	.421**	1
Psychological safety	4.08109	0.724195	-.198**	-.091**	-.159**	-.140**	.096**	.043**	-.089**	.022*	0.00251306	-.064**	-.114**	.117**	.143**	.109**	.129**	.111**	.085**	.170**	.056**	-0.0010536	-.244**	.588**	.444**	.418**	.234**	.568**	.268**	.269**	.232**	.202**	.207**	.438**	1
N = 9,716. *p < 0.05. **p < 0.01 level (two-tailed). SD, standard deviation.			**. Correlation coefficients are significant (two-sided) at the 1% level.
			*. Correlation coefficients are significant (two-sided) at the 5% level.
